# Supplementary material for: Microwave-Assisted Atom Transfer Radical Cyclization in the Synthesis of 3,3-Dichloro-γ- and δ-Lactams from N-Alkenyl-Tethered Trichloroacetamides Catalyzed by RuCl2(PPh3)3 and Their Cytotoxic Evaluation
Source: Molecules. 2024 Apr 28;29(9):2035. doi: 10.3390/molecules29092035 (PMC11085086; doi:10.3390/molecules29092035)
Supplement: Supplementary file 1 [file molecules-29-02035-s001.zip]

Archive with 1 entries (1 files):
- molecules-2970609-supplementary.pdf
